# Supplementary material for: The BCC7 Protein Contributes to the Toxoplasma Basal Pole by Interfacing between the MyoC Motor and the IMC Membrane Network
Source: Int J Mol Sci. 2022 May 26;23(11):5995. doi: 10.3390/ijms23115995 (PMC9181098; doi:10.3390/ijms23115995)
Supplement: Supplementary file 1 [file ijms-23-05995-s001.zip]

Archive with 13 entries (13 files):
- Figure S1.tif
- Figure S2.tif
- Figure S3.tif
- Figure S4.tif
- Figure S5.tif
- Movie1.avi
- Movie2.mp4
- Movie3.avi
- Movie4.avi
- Movie5.avi
- Movie6.avi
- Movie7.avi
- Vigetti-Laboure_Original-Blots.pdf
